# Supplementary material for: External quality assessment for molecular detection of sand fly-borne phleboviruses circulating in the Mediterranean Basin
Source: Parasit Vectors. 2025 May 12;18:173. doi: 10.1186/s13071-025-06785-0 (PMC12070498; doi:10.1186/s13071-025-06785-0)
Supplement: Supplementary file 2 — Additional file 2: Data file 2. [file 13071_2025_6785_MOESM2_ESM.xlsx]

## Sheet: results
																									please don't modify
																									positive	in house published
											provided by:			Unité des Virus Emergents - UMR190											negative	in house not published	yes
														13005 Marseille											undetermined	commercial	no
														France
- report your results and all necessary information
- you can provide results for the 8 tubes in any order: we can identify their content from the number reported on the label
- send back this file to		nazliayhann@gmail.com
	MANDATORY INFORMATION																MANDATORY INFORMATION
										TOSV		SFSV		PanPhlebo
	your ID (1)	your ID (2)	your e-mail	date receipt EQA panel	date analysis TOSV	date analysis SFSV	date analysis pan-phlebo		QC number	your interpretation	Ct	your interpretation	Ct	your interpretation	Gel Band size		storage conditions	volume used for RNA extraction	elution volume	volume of extract in each detection	kit/automate used for extraction	kit used for real-time RT-qPCR molecular detection	kit used for conventional RT-PCR molecular detection
	name..	your lab/institution	your e-mail						see the label on tube 1/8	select answer in list		select answer in list		select answer in list			Degree Celsius	µL	µL	µL
									QC-Climos 2022
example	Cecile Baronti	UMR 190, Unité des virus émergents, Aix-Marseille University	cecile.baronti@univ-amu.fr	2023-02-01	2023-02-03	2023-02-06	2023-02-08		265	negative	>40	negative	>40	positive	~500bp		-20	200	60	5	EZ1 Advanced XL with virus minikit	GoTaq® Probe 1-Step RT-qPCR System, Promega	SuperScript™ One-Step RT-PCR
									see the label on tube 1/8	select answer in list		select answer in list		select answer in list
your QC								1
									see the label on tube 2/8	select answer in list		select answer in list		select answer in list
								2
									see the label on tube 3/8	select answer in list		select answer in list		select answer in list
								3
									see the label on tube 4/8	select answer in list		select answer in list		select answer in list
								4
									see the label on tube 5/8	select answer in list		select answer in list		select answer in list
								5
									see the label on tube 6/8	select answer in list		select answer in list		select answer in list
								6
									see the label on tube 7/8	select answer in list		select answer in list		select answer in list
								7
									see the label on tube 8/8	select answer in list		select answer in list		select answer in list
								8
